# Supplementary material for: Establishment and optimization of an in vitro guinea pig oocyte maturation system
Source: PLoS One. 2023 Apr 28;18(4):e0285016. doi: 10.1371/journal.pone.0285016 (PMC10146542; doi:10.1371/journal.pone.0285016)
Supplement: S1 Dataset — (XLSX) [file pone.0285016.s001.xlsx]

## Sheet: Sheet1
Table 1
conditions	Number of animals	number of oocytes	Statistics	mean	SD	SE	Statistic methods	P value
Cumulus type A	10	152	GV(%)	7.9492	4.74976	1.67929	One way repeated measures ANOVA/Bonferroni：compareselected pairs	p＜0.05，p≥0.05
			pMI(%)	40.8861	8.0357	2.84105
			MI(%)	10.8148	7.0459	2.4911
			AI/TI(%)	1.9572	2.84457	1.00571
			MII(%)	11.5714	7.00792	2.47767
			Lysed(%)	26.8214	8.38597	2.96489
Cumulus type B	10	132	GV(%)	7.7155	7.65306	2.70577	One way repeated measures ANOVA/Bonferroni：compareselected pairs	p＜0.05，p≥0.05
			pMI(%)	40.5835	13.3121	4.70654
			MI(%)	19.381	7.59083	2.68377
			AI/TI(%)	0	0	0
			MII(%)	8.33	6.40465	2.26439
			Lysed(%)	23.99	7.22596	2.55476
Cumulus type C	10	225	GV(%)	7.3268	8.16108	2.88538	One way repeated measures ANOVA/Bonferroni：compareselected pairs	p＜0.05，p≥0.05
			pMI(%)	30.9882	15.1073	5.34123
			MI(%)	14.141	10.6018	3.74831
			AI/TI(%)	4.605	4.3769	1.54747
			MII(%)	1.6964	2.54355	0.89928
			Lysed(%)	41.2425	12.4275	4.3938
Table 2
conditions	Number of animals	number of oocytes	Statistics	mean	SD	SE	Statistic methods	P value
Basic medium	10	112	GV(%)	7.9492	4.74976	1.67929	One way repeated measures ANOVA/Bonferroni：compareselected pairs	p＜0.05，p≥0.05
			pMI(%)	40.8861	8.0357	2.84105
			MI(%)	10.8148	7.0459	2.4911
			AI/TI(%)	1.9572	2.84457	1.00571
			MII(%)	11.5714	7.00792	2.47767
			Lysed(%)	26.8214	8.38597	2.96489
Basic medium+PMSG	6	59	GV(%)	6.7009	2.19945	1.26985	One way repeated measures ANOVA/Bonferroni：compareselected pairs	p＜0.05，p≥0.05
			pMI(%)	40.9903	4.03157	2.32763
			MI(%)	20.671	5.64537	3.25936
			AI/TI(%)	1.5152	2.62432	1.51515
			MII(%)	13.474	0.90386	0.52184
			Lysed(%)	16.6486	6.22749	3.59544
Basic medium+PMSG+HCG	6	69	GV(%)	10.5556	2.54588	1.46986	One way repeated measures ANOVA/Bonferroni：compareselected pairs	p＜0.05，p≥0.05
			pMI(%)	16.6667	3.33333	1.9245
			MI(%)	38.3333	4.40959	2.54588
			AI/TI(%)	0	0	0
			MII(%)	17.7778	1.9245	1.11111
			Lysed(%)	16.6667	3.33333	1.9245
Basic medium+PMSG+hCG+FSH	6	70	GV(%)	5.8522	2.8543	1.64793	One way repeated measures ANOVA/Bonferroni：compareselected pairs	p＜0.05，p≥0.05
			pMI(%)	14.3178	4.99693	2.88498
			MI(%)	44.252	1.30935	0.75595
			AI/TI(%)	5.5716	1.59354	0.92003
			MII(%)	22.9197	0.81095	0.4682
			Lysed(%)	7.0867	2.18224	1.25992
Basic medium+hCG+FSH+LH	6	60	GV(%)	3.8126	3.30588	1.90865	One way repeated measures ANOVA/Bonferroni：compareselected pairs	p＜0.05，p≥0.05
			pMI(%)	16.7712	0.82849	0.47833
			MI(%)	39.3943	4.37489	2.52585
			AI/TI(%)	4.6275	4.14501	2.39312
			MII(%)	25.1024	2.32886	1.34457
			Lysed(%)	10.2919	2.0116	1.1614
Table3
conditions	Number of animals	number of oocytes	Statistics	mean	SD	SE	Statistic methods	P value
无激素	10		GV(%)	3.8126	3.30588	1.90865	One way repeated measures ANOVA/Bonferroni：compareselected pairs	p＜0.05，p≥0.05
			pMI(%)	16.7712	0.82849	0.47833
			MI(%)	39.3943	4.37489	2.52585
			AI/TI(%)	4.6275	4.14501	2.39312
			MII(%)	25.1024	2.32886	1.34457
			Lysed(%)	10.2919	2.0116	1.1614
PMSG	6		GV(%)	6.4199	3.72902	2.15295	One way repeated measures ANOVA/Bonferroni：compareselected pairs	p＜0.05，p≥0.05
			pMI(%)	17.8139	6.29781	3.63604
			MI(%)	36.71	8.29679	4.79016
			AI/TI(%)	2.8485	2.48189	1.43292
			MII(%)	22.9004	3.8533	2.2247
			Lysed(%)	13.3074	1.17784	0.68003
FSH	6		GV(%)	6.5278	1.68394	0.97222	One way repeated measures ANOVA/Bonferroni：compareselected pairs	p＜0.05，p≥0.05
			pMI(%)	16.8056	1.87885	1.08476
			MI(%)	35.5556	9.17928	5.29966
			AI/TI(%)	2.0833	3.60844	2.08333
			MII(%)	23.6111	2.40563	1.38889
			Lysed(%)	15.4167	3.14576	1.81621
HMG*1	6		GV(%)	3.5161	3.4887	2.0142	One way repeated measures ANOVA/Bonferroni：compareselected pairs	p＜0.05，p≥0.05
			pMI(%)	13.4424	6.06014	3.49883
			MI(%)	34.2044	4.49056	2.59263
			AI/TI(%)	4.5298	2.80878	1.62165
			MII(%)	30.273	2.1611	1.24771
			Lysed(%)	14.0344	2.38027	1.37425
HMG*2	6		GV(%)	1.0101	1.74955	1.0101	One way repeated measures ANOVA/Bonferroni：compareselected pairs	p＜0.05，p≥0.05
			pMI(%)	11.5404	1.34741	0.77793
			MI(%)	44.9116	12.2716	7.085
			AI/TI(%)	4.1667	7.21688	4.16667
			MII(%)	27.8409	3.1635	1.82645
			Lysed(%)	10.5303	1.76533	1.01921
HMG*3	6		GV(%)	0	0	0	One way repeated measures ANOVA/Bonferroni：compareselected pairs	p＜0.05，p≥0.05
			pMI(%)	6.158	4.67762	2.70062
			MI(%)	52.5108	5.95576	3.43856
			AI/TI(%)	4.1342	1.12907	0.65187
			MII(%)	31.158	1.49574	0.86357
			Lysed(%)	6.039	2.20493	1.27301
Table4
conditions	Number of animals	number of oocytes	Statistics	mean	SD	SE	Statistic methods	P value
Basic medium+hCG+FSH+LH	6	119	GV(%)	0	0	0	One way repeated measures ANOVA/Bonferroni：compareselected pairs	p＜0.05，p≥0.05
			pMI(%)	6.158	4.67762	2.70062
			MI(%)	52.5108	5.95576	3.43856
			AI/TI(%)	4.1342	1.12907	0.65187
			MII(%)	31.158	1.49574	0.86357
			Lysed(%)	6.039	2.20493	1.27301
Basic medium+hCG+FSH+LH	6	123	GV(%)	1.1111	1.9245	1.11111	One way repeated measures ANOVA/Bonferroni：compareselected pairs	p＜0.05，p≥0.05
			pMI(%)	5.0745	2.516	1.45261
			MI(%)	41.9951	2.41566	1.39468
			AI/TI(%)	2.1431	2.12783	1.2285
			MII(%)	25.4014	3.66002	2.11311
			Lysed(%)	24.2748	1.56973	0.90629
Basic medium+hCG+FSH+LH	6	118	GV(%)	2.7294	3.07479	1.77523	One way repeated measures ANOVA/Bonferroni：compareselected pairs	p＜0.05，p≥0.05
			pMI(%)	3.3057	0.84619	0.48855
			MI(%)	41.1828	3.02964	1.74916
			AI/TI(%)	1.5864	1.39679	0.80644
			MII(%)	18.9199	4.44153	2.56432
			Lysed(%)	32.2757	0.93119	0.53762
Table5
conditions	Processing time (h)	Number of animals	number of oocytes	Statistics	mean	SD	SE	Statistic methods	P value
Basic medium	0	6	130	GV(%)	2.4419	2.50203	1.44455	One way repeated measures ANOVA/Bonferroni：compareselected pairs	p＜0.05，p≥0.05
				pMI(%)	21.3867	8.14241	4.70102
				MI(%)	35.829	7.45753	4.30561
				AI/TI(%)	0.7752	1.34268	0.77519
				MII(%)	16.0401	1.85443	1.07066
				Lysed(%)	23.5271	3.06839	1.77153
Basic medium+hCG+FSH+LH	0	6	67	GV(%)	0	0	0	One way repeated measures ANOVA/Bonferroni：compareselected pairs	p＜0.05，p≥0.05
				pMI(%)	6.158	4.67762	2.70062
				MI(%)	52.5108	5.95576	3.43856
				AI/TI(%)	4.1342	1.12907	0.65187
				MII(%)	31.158	1.49574	0.86357
				Lysed(%)	6.039	2.20493	1.27301
Basic medium+hCG+FSH+LH+L-Cys	0	6	98	GV(%)	4.4223	3.09918	1.78931	One way repeated measures ANOVA/Bonferroni：compareselected pairs	p＜0.05，p≥0.05
				pMI(%)	12.8704	5.66369	3.26993
				MI(%)	39.6212	1.62732	0.93953
				AI/TI(%)	3.465	3.9024	2.25305
				MII(%)	27.7441	0.62937	0.36337
				Lysed(%)	11.8771	1.01047	0.5834
Basic medium+hCG+FSH+LH+L-Cys+Cys	0	6	81	GV(%)	3.0994	3.35787	1.93866	One way repeated measures ANOVA/Bonferroni：compareselected pairs	p＜0.05，p≥0.05
				pMI(%)	8.2254	4.95082	2.85836
				MI(%)	21.0667	12.4894	7.21075
				AI/TI(%)	5.5939	6.92077	3.99571
				MII(%)	48.1387	8.59731	4.96366
				Lysed(%)	13.8758	9.32678	5.38482
Basic medium+hCG+FSH+LH+L-Cys+Cys+IBMX	6	6	72	GV(%)	2.979	0.42176	0.24351	One way repeated measures ANOVA/Bonferroni：compareselected pairs	p＜0.05，p≥0.05
				pMI(%)	5.0808	2.20192	1.27128
				MI(%)	21.5617	11.2069	6.47031
				AI/TI(%)	6.8352	1.09152	0.63019
				MII(%)	52.7768	11.7634	6.79157
				Lysed(%)	10.7666	0.58045	0.33512
Basic medium+hCG+FSH+LH+L-Cys+Cys+IBMX	8	6	97	GV(%)	2.41	0.04418	0.02551	One way repeated measures ANOVA/Bonferroni：compareselected pairs	p＜0.05，p≥0.05
				pMI(%)	7.95	2.2081	1.27485
				MI(%)	16.73	11.2127	6.47365
				AI/TI(%)	2.41	1.10321	0.63694
				MII(%)	42.74	10.0311	5.79148
				Lysed(%)	9.87	0.58274	0.33645
Basic medium+hCG+FSH+LH+L-Cys+Cys+ROS	12	6	54	GV(%)	0	0	0	One way repeated measures ANOVA/Bonferroni：compareselected pairs	p＜0.05，p≥0.05
				pMI(%)	2.98	2.86506	1.65414
				MI(%)	24.2823	4.39026	2.53472
				AI/TI(%)	2.0276	1.76564	1.0194
				MII(%)	62.951	4.18609	2.41684
				Lysed(%)	7.759	2.92633	1.68952
Basic medium+hCG+FSH+LH+L-Cys+Cys+ROS	24	6	74	GV(%)	1.7319	1.50024	0.86617	One way repeated measures ANOVA/Bonferroni：compareselected pairs	p＜0.05，p≥0.05
				pMI(%)	2.5866	2.5644	1.48056
				MI(%)	26.9106	8.70471	5.02567
				AI/TI(%)	5.1007	4.42406	2.55423
				MII(%)	58.9719	10.0701	5.81397
				Lysed(%)	4.6984	0.86403	0.49885
Table6
hCG time (h)	Number of animals	Number of oocytes	Statistics	mean	SD	SE	Statistic methods	P value
0	6	79	GV(%)	0	0	0	One way repeated measures ANOVA/Bonferroni：compareselected pairs	p＜0.05，p≥0.05
			pMI(%)	6.158	4.67762	2.70062
			MI(%)	52.5108	5.95576	3.43856
			AI/TI(%)	4.1342	1.12907	0.65187
			MII(%)	31.158	1.49574	0.86357
			Lysed(%)	6.039	2.20493	1.27301
3	6	67	GV(%)	1.7857	1.55675	0.89879	One way repeated measures ANOVA/Bonferroni：compareselected pairs	p＜0.05，p≥0.05
			pMI(%)	1.7857	1.55675	0.89879
			MI(%)	25.9127	4.82155	2.78372
			AI/TI(%)	0.7937	1.37464	0.79365
			MII(%)	66.4286	4.46071	2.57539
			Lysed(%)	3.2937	3.8324	2.21264
6	6	65	GV(%)	2.0202	3.49909	2.0202	One way repeated measures ANOVA/Bonferroni：compareselected pairs	p＜0.05，p≥0.05
			pMI(%)	1.0417	1.80422	1.04167
			MI(%)	21.9255	6.50579	3.75612
			AI/TI(%)	4.7601	1.6232	0.93715
			MII(%)	65.7323	3.65395	2.10961
			Lysed(%)	4.5202	3.98022	2.29798
8	6	46	GV(%)	0	0	0	One way repeated measures ANOVA/Bonferroni：compareselected pairs	p＜0.05，p≥0.05
			pMI(%)	5.0961	5.27111	3.04328
			MI(%)	16.0167	10.3899	5.99863
			AI/TI(%)	6.2623	2.89428	1.67101
			MII(%)	69.1161	6.58759	3.80335
			Lysed(%)	3.5088	6.07737	3.50877
10	6	54	GV(%)	1.8519	3.2075	1.85185	One way repeated measures ANOVA/Bonferroni：compareselected pairs	p＜0.05，p≥0.05
			pMI(%)	1.5873	2.74929	1.5873
			MI(%)	31.9048	16.1273	9.31112
			AI/TI(%)	6.0317	6.75676	3.90102
			MII(%)	54.8148	11.1849	6.45763
			Lysed(%)	3.8095	3.43386	1.98254
18	6	38	GV(%)	0	0	0	One way repeated measures ANOVA/Bonferroni：compareselected pairs	p＜0.05，p≥0.05
			pMI(%)	2.7778	4.81125	2.77778
			MI(%)	34.5238	6.62829	3.82685
			AI/TI(%)	2.381	4.12393	2.38095
			MII(%)	55.1587	4.50707	2.60216
			Lysed(%)	5.1587	4.50707	2.60216
24	6	29	GV(%)	2.7778	4.81125	2.77778	One way repeated measures ANOVA/Bonferroni：compareselected pairs	p＜0.05，p≥0.05
			pMI(%)	4.7619	8.24786	4.7619
			MI(%)	41.5079	1.43517	0.8286
			AI/TI(%)	6.1111	5.35758	3.0932
			MII(%)	44.8413	4.50707	2.60216
			Lysed(%)	0	0	0
30	6	32	GV(%)	0	0	0	One way repeated measures ANOVA/Bonferroni：compareselected pairs	p＜0.05，p≥0.05
			pMI(%)	3.9216	6.79236	3.92157
			MI(%)	39.6514	5.71039	3.29689
			AI/TI(%)	9.2593	8.48625	4.89954
			MII(%)	37.6906	5.93057	3.42402
			Lysed(%)	9.4771	8.56558	4.94534
Table7
hCG injection dose (mlIU/kg)	Number of animals	Total number of oocytes	Statistics	mean	SD	SE	Statistic methods	P value
0	6	27	GV(%)	0	0	0	One way repeated measures ANOVA/Bonferroni：compareselected pairs	p＜0.05，p≥0.05
			pMI(%)	6.158	4.67762	2.70062
			MI(%)	52.5108	5.95576	3.43856
			AI/TI(%)	4.1342	1.12907	0.65187
			MII(%)	31.158	1.49574	0.86357
			Lysed(%)	6.039	2.20493	1.27301
5	6	45	GV(%)	0	0	0	One way repeated measures ANOVA/Bonferroni：compareselected pairs	p＜0.05，p≥0.05
			pMI(%)	5.0961	5.27111	3.04328
			MI(%)	16.0167	10.3899	5.99863
			AI/TI(%)	6.2623	2.89428	1.67101
			MII(%)	69.1161	6.58759	3.80335
			Lysed(%)	3.5088	6.07737	3.50877
10	6	135	GV(%)	2.0741	2.00411	1.15707	One way repeated measures ANOVA/Bonferroni：compareselected pairs	p＜0.05，p≥0.05
			pMI(%)	2.1481	2.22592	1.28514
			MI(%)	33.7593	6.72115	3.88046
			AI/TI(%)	0.7407	1.283	0.74074
			MII(%)	56.8704	5.47168	3.15908
			Lysed(%)	4.4074	1.95736	1.13008
Table8
hCG time (h)	Total inhibition time (h)	Number of animals	Inhibitor release time	Number of oocytes	Statistics	mean	SD	SE	Statistic methods	P value
Basic medium	0	6	0	110	MII (%)	16.0401	1.85443	1.07066	One way repeated measures ANOVA/Bonferroni：compareselected pairs	p＜0.05，p≥0.05
					Mean intensity of GSH fluorescence	16.0548	1.85573	1.07141	One way repeated measures ANOVA/Bonferroni：compareselected pairs
					Normal spindle and aggregated chromosomes (%)	83.3333	14.4338	8.33333	One way repeated measures ANOVA/Bonferroni：compareselected pairs
					Abnormal spindles and diffuse chromosomes (%)	16.6667	14.4338	8.33333	One way repeated measures ANOVA/Bonferroni：compareselected pairs
Basic medium+LH+FSH+HCG	0	6	0	119	MII (%)	31.158	1.49574	0.86357	One way repeated measures ANOVA/Bonferroni：compareselected pairs
					Mean intensity of GSH fluorescence	31.1687	1.49891	0.8654	One way repeated measures ANOVA/Bonferroni：compareselected pairs
					Normal spindle and aggregated chromosomes (%)	57.7423	3.53483	2.04083	One way repeated measures ANOVA/Bonferroni：compareselected pairs	p＜0.05，p≥0.05
					Abnormal spindles and diffuse chromosomes (%)	42.2577	3.53483	2.04083	One way repeated measures ANOVA/Bonferroni：compareselected pairs
Basic medium+LH+FSH+HCG+L-Cys+Cys	0	6	0	97	MII (%)	48.1387	8.59731	4.96366	One way repeated measures ANOVA/Bonferroni：compareselected pairs
					Mean intensity of GSH fluorescence	48.1469	10.7655	6.21546	One way repeated measures ANOVA/Bonferroni：compareselected pairs
					Normal spindle and aggregated chromosomes (%)	51.6713	8.11191	4.68341	One way repeated measures ANOVA/Bonferroni：compareselected pairs
					Abnormal spindles and diffuse chromosomes (%)	48.3287	8.11191	4.68341	One way repeated measures ANOVA/Bonferroni：compareselected pairs
Basic medium+LH+FSH+HCG+L-Cys+Cys+ROS	12	6	6	84	MII (%)	69.1161	6.58759	3.80335	One way repeated measures ANOVA/Bonferroni：compareselected pairs	p＜0.05，p≥0.05
					Mean intensity of GSH fluorescence	80.8945	14.9495	8.63111	One way repeated measures ANOVA/Bonferroni：compareselected pairs
					Normal spindle and aggregated chromosomes (%)	59.3254	2.81299	1.62408	One way repeated measures ANOVA/Bonferroni：compareselected pairs
					Abnormal spindles and diffuse chromosomes (%)	40.6746	2.81299	1.62408	One way repeated measures ANOVA/Bonferroni：compareselected pairs
Basic medium+LH+FSH+HCG+L-Cys+Cys+ROS	24	6	12	104	MII (%)	58.9719	10.0701	5.81397	One way repeated measures ANOVA/Bonferroni：compareselected pairs
					Mean intensity of GSH fluorescence	75.5317	16.0894	9.28923	One way repeated measures ANOVA/Bonferroni：compareselected pairs
					Normal spindle and aggregated chromosomes (%)	36.8129	4.65849	2.68958	One way repeated measures ANOVA/Bonferroni：compareselected pairs	p＜0.05，p≥0.05
					Abnormal spindles and diffuse chromosomes (%)	63.1871	4.65849	2.68958	One way repeated measures ANOVA/Bonferroni：compareselected pairs
